# Supplementary material for: Neuroprotective Potential of Synaptamide in MPTP-Induced Parkinson’s Disease
Source: Pathophysiology. 2026 Jun 25;33(3):42. doi: 10.3390/pathophysiology33030042 (PMC13398039; doi:10.3390/pathophysiology33030042)
Supplement: Supplementary file 1 [file pathophysiology-33-00042-s001.zip]

Archive with 1 entries (1 files):
- pathophysiology-4348221-supplementary.pdf
